# Supplementary material for: Predictors and Clinical Outcomes of Long‐Term Opioid Therapy in Older Adults: A Systematic Review
Source: Pharmacotherapy. 2026 May 11;46:e70151. doi: 10.1002/phar.70151 (PMC13159056; doi:10.1002/phar.70151)
Supplement: Supplementary file 2 — Data S1: Supporting Information. [file PHAR-46-0-s001.xlsx]

## Sheet: COHORT 
Study ID	Title	Year of Publication	Study design	[COHORT] Representativeness of the exposed cohort	[COHORT] Selection of the non exposed cohort	[COHORT] Ascertainment of exposure	[COHORT] Demonstration that outcome of interest was not present at start of study	[COHORT] Comparability of cohorts on the basis of the design or analysis	[COHORT] Assessment of outcome	[COHORT] Was follow-up long enough for outcomes to occur	[COHORT] Adequacy of follow up of cohorts	Obtained score (Stars)	Maximum possible score (Stars)	Percentage of score obtained	Quality rating
Ahmed 2025	Long-term opioid therapy in older adults: Incidence and risk factors related to patient characteristics and initial opioid dispensed	2025	Retrospective cohort study	somewhat representative of the average senior opioid users in the community *	drawn from the same community as the exposed cohort *	secure record (also includes EHR, ICD codes) *	yes *	study controls for ALL factors: patient characteristics AND opioid prescribing/dispensing characteristics (dose, duration, opioid type, etc.) **	record linkage (also includes EHR, ICD codes) *	yes (3 months or longer) *	complete follow up - all subjects accounted for *	9	9	100	Good
Alam 2012	Long-term analgesic use after low-risk surgery: a retrospective cohort study	2012	Retrospective cohort study	somewhat representative of the average senior opioid users in the community *	drawn from the same community as the exposed cohort *	secure record (also includes EHR, ICD codes) *	yes *	study controls for SOME factors: patient characteristics OR opioid prescribing/dispensing characteristics (dose, duration, opioid type, etc.) *	record linkage (also includes EHR, ICD codes) *	yes (3 months or longer) *	complete follow up - all subjects accounted for *	8	9	88.8889	Good
Beyene 2023	Predictors of persistent opioid use in non-cancer older adults: a retrospective cohort study	2023	Retrospective cohort study	somewhat representative of the average senior opioid users in the community *	drawn from the same community as the exposed cohort *	secure record (also includes EHR, ICD codes) *	yes *	study controls for ALL factors: patient characteristics AND opioid prescribing/dispensing characteristics (dose, duration, opioid type, etc.) **	record linkage (also includes EHR, ICD codes) *	yes (3 months or longer) *	complete follow up - all subjects accounted for *	9	9	100	Good
Bongiovanni 2022	Prolonged use of newly prescribed gabapentin after surgery	2022	Retrospective cohort study	somewhat representative of the average senior opioid users in the community *	drawn from the same community as the exposed cohort *	secure record (also includes EHR, ICD codes) *	yes *	study controls for SOME factors: patient characteristics OR opioid prescribing/dispensing characteristics (dose, duration, opioid type, etc.) *	record linkage (also includes EHR, ICD codes) *	yes (3 months or longer) *	complete follow up - all subjects accounted for *	8	9	88.8889	Good
Brown 2022	Endovascular surgery is not protective against new persistent opioid use development compared to open vascular surgery	2022	Retrospective cohort study	somewhat representative of the average senior opioid users in the community *	drawn from the same community as the exposed cohort *	secure record (also includes EHR, ICD codes) *	yes *	study controls for ALL factors: patient characteristics AND opioid prescribing/dispensing characteristics (dose, duration, opioid type, etc.) **	record linkage (also includes EHR, ICD codes) *	yes (3 months or longer) *	complete follow up - all subjects accounted for *	9	9	100	Good
Chen 2022	Perioperative Use of Gabapentinoids and Risk for Postoperative Long-term Opioid Use in Older Adults Undergoing Total Knee or Hip Arthroplasty	2022	Retrospective cohort study	somewhat representative of the average senior opioid users in the community *	drawn from the same community as the exposed cohort *	secure record (also includes EHR, ICD codes) *	yes *	study controls for ALL factors: patient characteristics AND opioid prescribing/dispensing characteristics (dose, duration, opioid type, etc.) **	record linkage (also includes EHR, ICD codes) *	yes (3 months or longer) *	complete follow up - all subjects accounted for *	9	9	100	Good
Cupp 2023	Post-Acute Care Setting After Hip Fracture Hospitalization and Subsequent Opioid Use in Older Adults	2023	Retrospective cohort study	somewhat representative of the average senior opioid users in the community *	drawn from the same community as the exposed cohort *	secure record (also includes EHR, ICD codes) *	no	study controls for SOME factors: patient characteristics OR opioid prescribing/dispensing characteristics (dose, duration, opioid type, etc.) *	record linkage (also includes EHR, ICD codes) *	yes (3 months or longer) *	complete follow up - all subjects accounted for *	7	9	77.7778	Fair
Daoust 2018	Incidence and Risk Factors of Long-term Opioid Use in Elderly Trauma Patients	2018	Retrospective cohort study	somewhat representative of the average senior opioid users in the community *	drawn from the same community as the exposed cohort *	secure record (also includes EHR, ICD codes) *	no	study controls for ALL factors: patient characteristics AND opioid prescribing/dispensing characteristics (dose, duration, opioid type, etc.) **	record linkage (also includes EHR, ICD codes) *	yes (3 months or longer) *	complete follow up - all subjects accounted for *	8	9	88.8889	Good
Delaney 2020	High-Risk Prescribing Increases Rates of New Persistent Opioid Use in Total Hip Arthroplasty Patients	2020	Retrospective cohort study	somewhat representative of the average senior opioid users in the community *	drawn from the same community as the exposed cohort *	secure record (also includes EHR, ICD codes) *	yes *	study controls for ALL factors: patient characteristics AND opioid prescribing/dispensing characteristics (dose, duration, opioid type, etc.) **	record linkage (also includes EHR, ICD codes) *	yes (3 months or longer) *	complete follow up - all subjects accounted for *	9	9	100	Good
Desai 2019	Association of Geography and Access to Health Care Providers With Long-Term Prescription Opioid Use inÂ Medicare Patients With Severe Osteoarthritis: AÂ CohortÂ Study	2019	Retrospective cohort study	somewhat representative of the average senior opioid users in the community *	drawn from the same community as the exposed cohort *	secure record (also includes EHR, ICD codes) *	no	study controls for SOME factors: patient characteristics OR opioid prescribing/dispensing characteristics (dose, duration, opioid type, etc.) *	record linkage (also includes EHR, ICD codes) *	yes (3 months or longer) *	complete follow up - all subjects accounted for *	7	9	77.7778	Fair
Gopalakrishnan 2022	Development of a Medicare Claims-Based Model to Predict Persistent High-Dose Opioid Use After Total Knee Replacement	2022	Retrospective cohort study	somewhat representative of the average senior opioid users in the community *	drawn from the same community as the exposed cohort *	secure record (also includes EHR, ICD codes) *	yes *	study controls for ALL factors: patient characteristics AND opioid prescribing/dispensing characteristics (dose, duration, opioid type, etc.) **	record linkage (also includes EHR, ICD codes) *	yes (3 months or longer) *	complete follow up - all subjects accounted for *	9	9	100	Good
Hadlandsmyth 2024	Social Determinants of Long-Term Opioid Use Following Total Knee Arthroplasty	2024	Retrospective cohort study	selected group of users eg women, veterans	drawn from the same community as the exposed cohort *	secure record (also includes EHR, ICD codes) *	yes *	study controls for SOME factors: patient characteristics OR opioid prescribing/dispensing characteristics (dose, duration, opioid type, etc.) *	record linkage (also includes EHR, ICD codes) *	yes (3 months or longer) *	complete follow up - all subjects accounted for *	7	9	77.7778	Fair
Hereford 2022	Prevalence of Chronic Opioid Use in the Elderly After Hip Fracture Surgery	2022	Retrospective cohort study	somewhat representative of the average senior opioid users in the community *	drawn from the same community as the exposed cohort *	secure record (also includes EHR, ICD codes) *	no	study controls for SOME factors: patient characteristics OR opioid prescribing/dispensing characteristics (dose, duration, opioid type, etc.) *	record linkage (also includes EHR, ICD codes) *	yes (3 months or longer) *	complete follow up - all subjects accounted for *	7	9	77.7778	Fair
Johnson 2021	Long-term opioid use in seniors following hip and knee arthroplasty in Ontario: a historical cohort study	2021	Retrospective cohort study	somewhat representative of the average senior opioid users in the community *	drawn from the same community as the exposed cohort *	secure record (also includes EHR, ICD codes) *	no	study controls for SOME factors: patient characteristics OR opioid prescribing/dispensing characteristics (dose, duration, opioid type, etc.) *	record linkage (also includes EHR, ICD codes) *	yes (3 months or longer) *	complete follow up - all subjects accounted for *	7	9	77.7778	Fair
Johnson 2022	Chronic opioid use after joint replacement surgery in seniors is associated with increased healthcare utilization and costs: a historical cohort study	2022	Retrospective cohort study	somewhat representative of the average senior opioid users in the community *	drawn from the same community as the exposed cohort *	secure record (also includes EHR, ICD codes) *	no	study controls for SOME factors: patient characteristics OR opioid prescribing/dispensing characteristics (dose, duration, opioid type, etc.) *	record linkage (also includes EHR, ICD codes) *	yes (3 months or longer) *	complete follow up - all subjects accounted for *	7	9	77.7778	Fair
Johnson 2024	Postdischarge opioid use after lumbar spine surgery among older adults in Ontario: a population-based cohort study	2024	Retrospective cohort study	somewhat representative of the average senior opioid users in the community *	drawn from the same community as the exposed cohort *	secure record (also includes EHR, ICD codes) *	no	study controls for SOME factors: patient characteristics OR opioid prescribing/dispensing characteristics (dose, duration, opioid type, etc.) *	record linkage (also includes EHR, ICD codes) *	yes (3 months or longer) *	complete follow up - all subjects accounted for *	7	9	77.7778	Fair
Karmali 2020	The Association Between the Supply of Nonpharmacologic Providers, Use of Nonpharmacologic Pain Treatments, and High-risk Opioid Prescription Patterns Among Medicare Beneficiaries With Persistent Musculoskeletal Pain	2020	Retrospective cohort study	somewhat representative of the average senior opioid users in the community *	drawn from the same community as the exposed cohort *	secure record (also includes EHR, ICD codes) *	yes *	study controls for SOME factors: patient characteristics OR opioid prescribing/dispensing characteristics (dose, duration, opioid type, etc.) *	record linkage (also includes EHR, ICD codes) *	yes (3 months or longer) *	complete follow up - all subjects accounted for *	8	9	88.8889	Good
Karp 2013	Clinical and demographic covariates of chronic opioid and non-opioid analgesic use in rural-dwelling older adults: the MoVIES project	2013	Prospective cohort study	somewhat representative of the average senior opioid users in the community *	drawn from the same community as the exposed cohort *	written self report	no	study controls for SOME factors: patient characteristics OR opioid prescribing/dispensing characteristics (dose, duration, opioid type, etc.) *	independent blind assessment *	yes (3 months or longer) *	follow up rate < 90% and no description of those lost	5	9	55.5556	Poor
Kim 2019	Association of Preoperative Opioid Use With Mortality and Short-term Safety Outcomes After Total Knee Replacement	2019	Retrospective cohort study	somewhat representative of the average senior opioid users in the community *	drawn from the same community as the exposed cohort *	secure record (also includes EHR, ICD codes) *	yes *	study controls for SOME factors: patient characteristics OR opioid prescribing/dispensing characteristics (dose, duration, opioid type, etc.) *	record linkage (also includes EHR, ICD codes) *	yes (3 months or longer) *	complete follow up - all subjects accounted for *	8	9	88.8889	Good
Ly 2019	Differences Within Practices in Opioid-Prescribing Patterns of Orthopedic Surgeons and in Subsequent Rates of Chronic Opioid Use, 2012â€“2014	2019	Retrospective cohort study	somewhat representative of the average senior opioid users in the community *	drawn from the same community as the exposed cohort *	secure record (also includes EHR, ICD codes) *	yes *	study controls for SOME factors: patient characteristics OR opioid prescribing/dispensing characteristics (dose, duration, opioid type, etc.) *	record linkage (also includes EHR, ICD codes) *	yes (3 months or longer) *	complete follow up - all subjects accounted for *	8	9	88.8889	Good
Moffat 2020	Risk of chronic opioid use in older persons with pre-existing anxiety	2020	Retrospective cohort study	selected group of users eg women, veterans	drawn from the same community as the exposed cohort *	secure record (also includes EHR, ICD codes) *	yes *	study controls for SOME factors: patient characteristics OR opioid prescribing/dispensing characteristics (dose, duration, opioid type, etc.) *	record linkage (also includes EHR, ICD codes) *	yes (3 months or longer) *	complete follow up - all subjects accounted for *	7	9	77.7778	Fair
Musich 2019	Characteristics associated with transition from opioid initiation to chronic opioid use among opioid-naÃ¯ve older adults	2018	Retrospective cohort study	truly representative of the average senior opioid users in the community *	drawn from the same community as the exposed cohort *	secure record (also includes EHR, ICD codes) *	yes *	study controls for ALL factors: patient characteristics AND opioid prescribing/dispensing characteristics (dose, duration, opioid type, etc.) **	record linkage (also includes EHR, ICD codes) *	yes (3 months or longer) *	complete follow up - all subjects accounted for *	9	9	100	Good
Nørgård 2024	The use of opioids nine months after surgery for Crohn's disease â€“ a nationwide cohort study	2024	Retrospective cohort study	selected group of users eg women, veterans	drawn from the same community as the exposed cohort *	secure record (also includes EHR, ICD codes) *	no	study controls for SOME factors: patient characteristics OR opioid prescribing/dispensing characteristics (dose, duration, opioid type, etc.) *	record linkage (also includes EHR, ICD codes) *	yes (3 months or longer) *	complete follow up - all subjects accounted for *	6	9	66.6667	Fair
Oh 2019	Patterns and predictors of chronic opioid use in older adults: A retrospective cohort study	2019	Retrospective cohort study	truly representative of the average senior opioid users in the community *	drawn from the same community as the exposed cohort *	written self report	yes *	study controls for ALL factors: patient characteristics AND opioid prescribing/dispensing characteristics (dose, duration, opioid type, etc.) **	self report	yes (3 months or longer) *	complete follow up - all subjects accounted for *	7	9	77.7778	Fair
Okike 2023	Prolonged Opioid Usage Following Hip Fracture Surgery in Opioid-NaÃ¯ve Older Patients	2023	Retrospective cohort study	somewhat representative of the average senior opioid users in the community *	drawn from the same community as the exposed cohort *	secure record (also includes EHR, ICD codes) *	yes *	study controls for SOME factors: patient characteristics OR opioid prescribing/dispensing characteristics (dose, duration, opioid type, etc.) *	record linkage (also includes EHR, ICD codes) *	yes (3 months or longer) *	subjects lost to follow up unlikely to introduce bias - small number lost (> 90% follow up) or description provided of those lost *	8	9	88.8889	Good
Ravi 2021	Patterns of pre-operative opioid use affect the risk for complications after total joint replacement	2021	Retrospective cohort study	somewhat representative of the average senior opioid users in the community *	drawn from the same community as the exposed cohort *	secure record (also includes EHR, ICD codes) *	yes *	study controls for SOME factors: patient characteristics OR opioid prescribing/dispensing characteristics (dose, duration, opioid type, etc.) *	record linkage (also includes EHR, ICD codes) *	yes (3 months or longer) *	complete follow up - all subjects accounted for *	8	9	88.8889	Good
Risbo 2025	Socioeconomic Position and Chronic Opioid Use After Hip Fracture Surgery: A Danish Population-Based Cohort Study	2025	Retrospective cohort study	somewhat representative of the average senior opioid users in the community *	drawn from the same community as the exposed cohort *	secure record (also includes EHR, ICD codes) *	no	study controls for SOME factors: patient characteristics OR opioid prescribing/dispensing characteristics (dose, duration, opioid type, etc.) *	record linkage (also includes EHR, ICD codes) *	yes (3 months or longer) *	complete follow up - all subjects accounted for *	7	9	77.7778	Fair
Santosa 2020	New persistent opioid use among older patients following surgery: AÂ Medicare claims analysis	2020	Retrospective cohort study	somewhat representative of the average senior opioid users in the community *	drawn from the same community as the exposed cohort *	secure record (also includes EHR, ICD codes) *	yes *	study controls for ALL factors: patient characteristics AND opioid prescribing/dispensing characteristics (dose, duration, opioid type, etc.) **	record linkage (also includes EHR, ICD codes) *	yes (3 months or longer) *	complete follow up - all subjects accounted for *	9	9	100	Good
Santosa 2023	Long-term Health Outcomes of New Persistent Opioid Use after Surgery among Medicare Beneficiaries	2023	Retrospective cohort study	somewhat representative of the average senior opioid users in the community *	drawn from the same community as the exposed cohort *	secure record (also includes EHR, ICD codes) *	yes *	study controls for SOME factors: patient characteristics OR opioid prescribing/dispensing characteristics (dose, duration, opioid type, etc.) *	record linkage (also includes EHR, ICD codes) *	yes (3 months or longer) *	complete follow up - all subjects accounted for *	8	9	88.8889	Good
Sardi 2024	Opioid Use Prior to Adult Spine Deformity Correction Surgery is Associated With Worse Pre- and Postoperative Back Pain and Prolonged Opioid Demands	2024	Retrospective cohort study	somewhat representative of the average senior opioid users in the community *	drawn from the same community as the exposed cohort *	structured interview *	no	cohorts are not comparable on the basis of the design or analysis	self report	yes (3 months or longer) *	follow up rate < 90% and no description of those lost	4	9	44.4444	Poor
Simoni 2020	The association between initial opioid type and long-term opioid use after hip fracture surgery in elderly opioid-naÃ¯ve patients	2020	Retrospective cohort study	somewhat representative of the average senior opioid users in the community *	drawn from the same community as the exposed cohort *	secure record (also includes EHR, ICD codes) *	yes *	study controls for ALL factors: patient characteristics AND opioid prescribing/dispensing characteristics (dose, duration, opioid type, etc.) **	record linkage (also includes EHR, ICD codes) *	yes (3 months or longer) *	complete follow up - all subjects accounted for *	9	9	100	Good
Solomon 2006	Prescription opioid use among older adults with arthritis or low back pain	2006	Retrospective cohort study	somewhat representative of the average senior opioid users in the community *	drawn from the same community as the exposed cohort *	secure record (also includes EHR, ICD codes) *	no	study controls for SOME factors: patient characteristics OR opioid prescribing/dispensing characteristics (dose, duration, opioid type, etc.) *	record linkage (also includes EHR, ICD codes) *	yes (3 months or longer) *	complete follow up - all subjects accounted for *	7	9	77.7778	Fair
Stone 2023	A Retrospective Cohort Study on Chronic Opioid Use After Geriatric Hip Fracture Surgery-Risk Factors, Trends, and Outcomes	2023	Retrospective cohort study	somewhat representative of the average senior opioid users in the community *	drawn from the same community as the exposed cohort *	secure record (also includes EHR, ICD codes) *	no	study controls for SOME factors: patient characteristics OR opioid prescribing/dispensing characteristics (dose, duration, opioid type, etc.) *	record linkage (also includes EHR, ICD codes) *	yes (3 months or longer) *	complete follow up - all subjects accounted for *	7	9	77.7778	Fair
Tang 2022	Preoperative Opioid Use and Readmissions following Surgery	2022	Retrospective cohort study	somewhat representative of the average senior opioid users in the community *	drawn from the same community as the exposed cohort *	secure record (also includes EHR, ICD codes) *	yes *	study controls for ALL factors: patient characteristics AND opioid prescribing/dispensing characteristics (dose, duration, opioid type, etc.) **	record linkage (also includes EHR, ICD codes) *	For readmission, 30 days should be enough *	complete follow up - all subjects accounted for *	9	9	100	Good
Tevik 2021	Prevalence and persistent use of analgesic drugs in older adults receiving domiciliary care at baseline-A longitudinal study	2021	Prospective cohort study	somewhat representative of the average senior opioid users in the community *	drawn from the same community as the exposed cohort *	structured interview *	no	study controls for SOME factors: patient characteristics OR opioid prescribing/dispensing characteristics (dose, duration, opioid type, etc.) *	record linkage (also includes EHR, ICD codes) *	yes (3 months or longer) *	subjects lost to follow up unlikely to introduce bias - small number lost (> 90% follow up) or description provided of those lost *	7	9	77.7778	Fair
Won 2006	Long-term effects of analgesics in a population of elderly nursing home residents with persistent nonmalignant pain	2006	Retrospective cohort study	somewhat representative of the average senior opioid users in the community *	drawn from the same community as the exposed cohort *	secure record (also includes EHR, ICD codes) *	no	study controls for SOME factors: patient characteristics OR opioid prescribing/dispensing characteristics (dose, duration, opioid type, etc.) *	independent blind assessment *	yes (3 months or longer) *	no statement	6	9	66.6667	Fair

## Sheet: CASE CONTROL
Study ID	Title	Year of Publication	Study design	[CASE CONTROl] Is the case definition adequate?	[CASE CONTROL] Representativeness of the cases	[CASE CONTROL ] Selection of Controls	[CASE CONTROL ] Definition of Controls	[CASE CONTROL] Comparability of cases and controls on the basis of the design or analysis	[CASE CONTROL] Ascertainment of exposure	[CASE CONTROL] Same method of ascertainment for cases and controls	[CASE CONTROL] Non-Response rate	Obtained score (Stars)	Maximum possible score (Stars)	Percentage of score obtained	Quality rating
Herrera 2021	Effects of Prescription Opioid Use on Traumatic Brain Injury Risk in Older Adults	2021	Case crossover study	yes, eg record linkage (also includes EHR, ICD codes) *	consecutive or obviously representative series of cases *	case and control groups are same for case crossover studies *	no history of disease (endpoint) *	study controls for SOME factors: patient characteristics OR opioid prescribing/dispensing characteristics (dose, duration, opioid type, etc.) *	secure record (also includes EHR, ICD codes) *	yes *	Not applicable for databse studies	7	8	87.5	Good
Nestvold 2024	Socioeconomic risk factors for long-term opioid use: A national registry-linkage study	2023	Case control study	yes, eg record linkage (also includes EHR, ICD codes) *	consecutive or obviously representative series of cases *	community controls *	no history of disease (endpoint) *	study controls for SOME factors: patient characteristics OR opioid prescribing/dispensing characteristics (dose, duration, opioid type, etc.) *	secure record (also includes EHR, ICD codes) *	yes *	Not applicable for databse studies	7	8	87.5	Good

## Sheet: CROSS SECTIONAL
Study ID	Title	Year of Publication	Study design	[CROSS SECTIONAL] Clearly Stated Aim	[CROSS SECTIONAL] Representativeness of the Sample	[CROSS SECTIONAL] Sample Size	[CROSS SECTIONAL] Non-respondents	[CROSS SECTIONAL] Ascertainment of the exposure (risk factor)	[CROSS SECTIONAL] Comparability of groups on the basis of the design or analysis	[CROSS SECTIONAL] Assessment of the Outcome	[CROSS SECTIONAL] Statistical Test	Obtained score (Stars)	Maximum possible score (Star)	Percentage of score obtained	Quality rating
Chui 2018	Dual Use of Department of Veterans Affairs and Medicare Benefits on High-Risk Opioid Prescriptions in Veterans Aged 65 Years and Older: Insights from the VA Musculoskeletal Disorders Cohort	2018	Cross sectional study	the question addressed is precise and relevant in light of the available literature **	selected group of users	justified, not satisfactory or satisfactory, not justified *	Not applicable for database studies	validated measurement tool (also includes EHR, ICD codes) **	study controls for SOME factors: patient characteristics OR opioid prescribing/dispensing characteristics (dose, duration, opioid type, etc.) *	record linkage (also includes EHR, ICD codes) **	the statistical test used to analyze the data is clearly described and appropriate, and the measurement of association is presented, including confidence intervals and/or probability level (p value). (All present) **	10	14	71.4286	Fair
Hunnicutt 2018	Prevalence of Long-Term Opioid Use in Long-Stay Nursing Home Residents	2018	Cross sectional study	the question addressed is precise and relevant in light of the available literature **	somewhat representative of the average in the target population (non-random sampling) *	justified and satisfactory **	Not applicable for database studies	validated measurement tool (also includes EHR, ICD codes) **	study controls for SOME factors: patient characteristics OR opioid prescribing/dispensing characteristics (dose, duration, opioid type, etc.) *	record linkage (also includes EHR, ICD codes) **	the statistical test used to analyze the data is clearly described and appropriate, and the measurement of association is presented, including confidence intervals and/or probability level (p value). (All present) **	12	14	85.7143	Good
Ly 2021	Association of Patient Race and Ethnicity With Differences in Opioid Prescribing by Primary Care Physicians for Older Adults With New Low Back Pain	2021	Cross sectional study	the question addressed is precise and relevant in light of the available literature **	somewhat representative of the average in the target population (non-random sampling) *	justified and satisfactory **	Not applicable for database studies	validated measurement tool (also includes EHR, ICD codes) **	study controls for SOME factors: patient characteristics OR opioid prescribing/dispensing characteristics (dose, duration, opioid type, etc.) *	record linkage (also includes EHR, ICD codes) **	the statistical test used to analyze the data is clearly described and appropriate, and the measurement of association is presented, including confidence intervals and/or probability level (p value). (All present) **	12	14	85.7143	Good
